# Supplementary material for: Coevolution of Siglec-11 and Siglec-16 via gene conversion in primates
Source: BMC Evol Biol. 2017 Nov 23;17:228. doi: 10.1186/s12862-017-1075-z (PMC5701461; doi:10.1186/s12862-017-1075-z)
Supplement: Supplementary file 6 — Frequencies of SIGLEC16 and SIGLEC16P in human populations. (XLSX 18 kb) [file 12862_2017_1075_MOESM6_ESM.xlsx]

## Sheet: S1
Table S1. Frequencies of SIGLEC16 and SIGLEC16P in human populations
SNP	rs66855472
Population	AFRICAN	AFRICAN	AFRICAN	AFRICAN	AFRICAN	AFRICAN	AFRICAN	AMERICAN	AMERICAN	AMERICAN	AMERICAN	EAST ASIAN	EAST ASIAN	EAST ASIAN	EAST ASIAN	EAST ASIAN	EUROPEAN	EUROPEAN	EUROPEAN	EUROPEAN	EUROPEAN	SOUTH ASIAN	SOUTH ASIAN	SOUTH ASIAN	SOUTH ASIAN	SOUTH ASIAN
(2504 individuals)	ACB	ASW	ESN	GWD	LWK	MSL	YRI	CLM	MXL	PEL	PUR	CDX	CHB	CHS	JPT	KHV	CEU	FIN	GBR	IBS	TSI	BEB	GIH	ITU	PJL	STU
SIGLEC16P (A)	0.865	0.844	0.859	0.907	0.773	0.765	0.824	0.824	0.859	0.906	0.812	0.656	0.704	0.662	0.678	0.646	0.803	0.899	0.813	0.841	0.766	0.895	0.903	0.887	0.812	0.858
SIGLEC16 (G)	0.135	0.156	0.141	0.093	0.227	0.235	0.176	0.176	0.141	0.094	0.188	0.344	0.296	0.338	0.322	0.354	0.197	0.101	0.187	0.159	0.234	0.105	0.097	0.113	0.188	0.142
SNP	rs16981577
Population	AFRICAN	AFRICAN	AFRICAN	AFRICAN	AFRICAN	AFRICAN	AFRICAN	AMERICAN	AMERICAN	AMERICAN	AMERICAN	EAST ASIAN	EAST ASIAN	EAST ASIAN	EAST ASIAN	EAST ASIAN	EUROPEAN	EUROPEAN	EUROPEAN	EUROPEAN	EUROPEAN	SOUTH ASIAN	SOUTH ASIAN	SOUTH ASIAN	SOUTH ASIAN	SOUTH ASIAN
(2504 individuals)	ACB	ASW	ESN	GWD	LWK	MSL	YRI	CLM	MXL	PEL	PUR	CDX	CHB	CHS	JPT	KHV	CEU	FIN	GBR	IBS	TSI	BEB	GIH	ITU	PJL	STU
SIGLEC16P (C)	0.865	0.844	0.859	0.889	0.763	0.747	0.819	0.824	0.859	0.906	0.812	0.656	0.704	0.662	0.678	0.646	0.803	0.899	0.813	0.841	0.766	0.895	0.903	0.887	0.812	0.858
SIGLEC16 (T)	0.135	0.156	0.141	0.111	0.237	0.253	0.181	0.176	0.141	0.094	0.188	0.344	0.296	0.338	0.322	0.354	0.197	0.101	0.187	0.159	0.234	0.105	0.097	0.113	0.188	0.142
SNP	rs35248548
Population	AFRICAN	AFRICAN	AFRICAN	AFRICAN	AFRICAN	AFRICAN	AFRICAN	AMERICAN	AMERICAN	AMERICAN	AMERICAN	EAST ASIAN	EAST ASIAN	EAST ASIAN	EAST ASIAN	EAST ASIAN	EUROPEAN	EUROPEAN	EUROPEAN	EUROPEAN	EUROPEAN	SOUTH ASIAN	SOUTH ASIAN	SOUTH ASIAN	SOUTH ASIAN	SOUTH ASIAN
(2504 individuals)	ACB	ASW	ESN	GWD	LWK	MSL	YRI	CLM	MXL	PEL	PUR	CDX	CHB	CHS	JPT	KHV	CEU	FIN	GBR	IBS	TSI	BEB	GIH	ITU	PJL	STU
SIGLEC16P (C)	0.865	0.844	0.859	0.889	0.763	0.747	0.819	0.824	0.859	0.906	0.812	0.656	0.704	0.662	0.678	0.646	0.803	0.899	0.813	0.841	0.766	0.895	0.903	0.887	0.812	0.858
SIGLEC16 (G)	0.135	0.156	0.141	0.111	0.237	0.253	0.181	0.176	0.141	0.094	0.188	0.344	0.296	0.338	0.322	0.354	0.197	0.101	0.187	0.159	0.234	0.105	0.097	0.113	0.188	0.142
SNP	rs12975261
Population	AFRICAN	AFRICAN	AFRICAN	AFRICAN	AFRICAN	AFRICAN	AFRICAN	AMERICAN	AMERICAN	AMERICAN	AMERICAN	EAST ASIAN	EAST ASIAN	EAST ASIAN	EAST ASIAN	EAST ASIAN	EUROPEAN	EUROPEAN	EUROPEAN	EUROPEAN	EUROPEAN	SOUTH ASIAN	SOUTH ASIAN	SOUTH ASIAN	SOUTH ASIAN	SOUTH ASIAN
(2504 individuals)	ACB	ASW	ESN	GWD	LWK	MSL	YRI	CLM	MXL	PEL	PUR	CDX	CHB	CHS	JPT	KHV	CEU	FIN	GBR	IBS	TSI	BEB	GIH	ITU	PJL	STU
SIGLEC16P (A)	0.865	0.844	0.859	0.889	0.763	0.747	0.819	0.824	0.859	0.906	0.812	0.656	0.704	0.662	0.678	0.646	0.803	0.899	0.813	0.841	0.766	0.895	0.903	0.887	0.812	0.858
SIGLEC16 (G)	0.135	0.156	0.141	0.111	0.237	0.253	0.181	0.176	0.141	0.094	0.188	0.344	0.296	0.338	0.322	0.354	0.197	0.101	0.187	0.159	0.234	0.105	0.097	0.113	0.188	0.142
SNP	rs12975940
Population	AFRICAN	AFRICAN	AFRICAN	AFRICAN	AFRICAN	AFRICAN	AFRICAN	AMERICAN	AMERICAN	AMERICAN	AMERICAN	EAST ASIAN	EAST ASIAN	EAST ASIAN	EAST ASIAN	EAST ASIAN	EUROPEAN	EUROPEAN	EUROPEAN	EUROPEAN	EUROPEAN	SOUTH ASIAN	SOUTH ASIAN	SOUTH ASIAN	SOUTH ASIAN	SOUTH ASIAN
(2504 individuals)	ACB	ASW	ESN	GWD	LWK	MSL	YRI	CLM	MXL	PEL	PUR	CDX	CHB	CHS	JPT	KHV	CEU	FIN	GBR	IBS	TSI	BEB	GIH	ITU	PJL	STU
SIGLEC16P (C)	0.865	0.844	0.859	0.889	0.763	0.747	0.819	0.824	0.859	0.906	0.812	0.656	0.704	0.662	0.678	0.646	0.803	0.899	0.813	0.841	0.766	0.895	0.903	0.887	0.812	0.858
SIGLEC16 (G)	0.135	0.156	0.141	0.111	0.237	0.253	0.181	0.176	0.141	0.094	0.188	0.344	0.296	0.338	0.322	0.354	0.197	0.101	0.187	0.159	0.234	0.105	0.097	0.113	0.188	0.142
SNP	rs12978378
Population	AFRICAN	AFRICAN	AFRICAN	AFRICAN	AFRICAN	AFRICAN	AFRICAN	AMERICAN	AMERICAN	AMERICAN	AMERICAN	EAST ASIAN	EAST ASIAN	EAST ASIAN	EAST ASIAN	EAST ASIAN	EUROPEAN	EUROPEAN	EUROPEAN	EUROPEAN	EUROPEAN	SOUTH ASIAN	SOUTH ASIAN	SOUTH ASIAN	SOUTH ASIAN	SOUTH ASIAN
(2504 individuals)	ACB	ASW	ESN	GWD	LWK	MSL	YRI	CLM	MXL	PEL	PUR	CDX	CHB	CHS	JPT	KHV	CEU	FIN	GBR	IBS	TSI	BEB	GIH	ITU	PJL	STU
SIGLEC16P (T)	0.865	0.844	0.859	0.889	0.763	0.747	0.819	0.824	0.859	0.906	0.812	0.656	0.704	0.662	0.678	0.646	0.803	0.899	0.813	0.841	0.771	0.895	0.903	0.887	0.807	0.858
SIGLEC16 (C)	0.135	0.156	0.141	0.111	0.237	0.253	0.181	0.176	0.141	0.094	0.188	0.344	0.296	0.338	0.322	0.354	0.197	0.101	0.187	0.159	0.229	0.105	0.097	0.113	0.193	0.142
SNP	rs12978610
Population	AFRICAN	AFRICAN	AFRICAN	AFRICAN	AFRICAN	AFRICAN	AFRICAN	AMERICAN	AMERICAN	AMERICAN	AMERICAN	EAST ASIAN	EAST ASIAN	EAST ASIAN	EAST ASIAN	EAST ASIAN	EUROPEAN	EUROPEAN	EUROPEAN	EUROPEAN	EUROPEAN	SOUTH ASIAN	SOUTH ASIAN	SOUTH ASIAN	SOUTH ASIAN	SOUTH ASIAN
(2504 individuals)	ACB	ASW	ESN	GWD	LWK	MSL	YRI	CLM	MXL	PEL	PUR	CDX	CHB	CHS	JPT	KHV	CEU	FIN	GBR	IBS	TSI	BEB	GIH	ITU	PJL	STU
SIGLEC16P (T)	0.865	0.844	0.859	0.889	0.763	0.747	0.819	0.824	0.859	0.906	0.812	0.656	0.704	0.662	0.678	0.652	0.803	0.899	0.813	0.841	0.766	0.895	0.903	0.887	0.812	0.858
SIGLEC16 (C)	0.135	0.156	0.141	0.111	0.237	0.253	0.181	0.176	0.141	0.094	0.188	0.344	0.296	0.338	0.322	0.348	0.197	0.101	0.187	0.159	0.234	0.105	0.097	0.113	0.188	0.142
SNP	rs12609492
Population	AFRICAN	AFRICAN	AFRICAN	AFRICAN	AFRICAN	AFRICAN	AFRICAN	AMERICAN	AMERICAN	AMERICAN	AMERICAN	EAST ASIAN	EAST ASIAN	EAST ASIAN	EAST ASIAN	EAST ASIAN	EUROPEAN	EUROPEAN	EUROPEAN	EUROPEAN	EUROPEAN	SOUTH ASIAN	SOUTH ASIAN	SOUTH ASIAN	SOUTH ASIAN	SOUTH ASIAN
(2504 individuals)	ACB	ASW	ESN	GWD	LWK	MSL	YRI	CLM	MXL	PEL	PUR	CDX	CHB	CHS	JPT	KHV	CEU	FIN	GBR	IBS	TSI	BEB	GIH	ITU	PJL	STU
SIGLEC16P (G)	0.865	0.844	0.859	0.889	0.763	0.747	0.819	0.824	0.859	0.906	0.812	0.656	0.704	0.662	0.678	0.646	0.803	0.899	0.813	0.841	0.766	0.895	0.903	0.887	0.812	0.858
SIGLEC16 (A)	0.135	0.156	0.141	0.111	0.237	0.253	0.181	0.176	0.141	0.094	0.188	0.344	0.296	0.338	0.322	0.354	0.197	0.101	0.187	0.159	0.234	0.105	0.097	0.113	0.188	0.142
SNP	rs12609509
Population	AFRICAN	AFRICAN	AFRICAN	AFRICAN	AFRICAN	AFRICAN	AFRICAN	AMERICAN	AMERICAN	AMERICAN	AMERICAN	EAST ASIAN	EAST ASIAN	EAST ASIAN	EAST ASIAN	EAST ASIAN	EUROPEAN	EUROPEAN	EUROPEAN	EUROPEAN	EUROPEAN	SOUTH ASIAN	SOUTH ASIAN	SOUTH ASIAN	SOUTH ASIAN	SOUTH ASIAN
(2504 individuals)	ACB	ASW	ESN	GWD	LWK	MSL	YRI	CLM	MXL	PEL	PUR	CDX	CHB	CHS	JPT	KHV	CEU	FIN	GBR	IBS	TSI	BEB	GIH	ITU	PJL	STU
SIGLEC16P (G)	0.865	0.844	0.859	0.889	0.763	0.747	0.819	0.824	0.859	0.906	0.812	0.656	0.704	0.662	0.678	0.646	0.803	0.899	0.813	0.841	0.766	0.895	0.903	0.887	0.812	0.858
SIGLEC16 (T)	0.135	0.156	0.141	0.111	0.237	0.253	0.181	0.176	0.141	0.094	0.188	0.344	0.296	0.338	0.322	0.354	0.197	0.101	0.187	0.159	0.234	0.105	0.097	0.113	0.188	0.142
SNP	rs12611411
Population	AFRICAN	AFRICAN	AFRICAN	AFRICAN	AFRICAN	AFRICAN	AFRICAN	AMERICAN	AMERICAN	AMERICAN	AMERICAN	EAST ASIAN	EAST ASIAN	EAST ASIAN	EAST ASIAN	EAST ASIAN	EUROPEAN	EUROPEAN	EUROPEAN	EUROPEAN	EUROPEAN	SOUTH ASIAN	SOUTH ASIAN	SOUTH ASIAN	SOUTH ASIAN	SOUTH ASIAN
(2504 individuals)	ACB	ASW	ESN	GWD	LWK	MSL	YRI	CLM	MXL	PEL	PUR	CDX	CHB	CHS	JPT	KHV	CEU	FIN	GBR	IBS	TSI	BEB	GIH	ITU	PJL	STU
SIGLEC16P (T)	0.865	0.844	0.859	0.889	0.763	0.747	0.819	0.824	0.859	0.906	0.812	0.656	0.704	0.662	0.678	0.646	0.803	0.899	0.813	0.841	0.766	0.895	0.908	0.887	0.812	0.858
SIGLEC16 (C)	0.135	0.156	0.141	0.111	0.237	0.253	0.181	0.176	0.141	0.094	0.188	0.344	0.296	0.338	0.322	0.354	0.197	0.101	0.187	0.159	0.234	0.105	0.092	0.113	0.188	0.142
SNP	rs12609811
Population	AFRICAN	AFRICAN	AFRICAN	AFRICAN	AFRICAN	AFRICAN	AFRICAN	AMERICAN	AMERICAN	AMERICAN	AMERICAN	EAST ASIAN	EAST ASIAN	EAST ASIAN	EAST ASIAN	EAST ASIAN	EUROPEAN	EUROPEAN	EUROPEAN	EUROPEAN	EUROPEAN	SOUTH ASIAN	SOUTH ASIAN	SOUTH ASIAN	SOUTH ASIAN	SOUTH ASIAN
(2504 individuals)	ACB	ASW	ESN	GWD	LWK	MSL	YRI	CLM	MXL	PEL	PUR	CDX	CHB	CHS	JPT	KHV	CEU	FIN	GBR	IBS	TSI	BEB	GIH	ITU	PJL	STU
SIGLEC16P (C)	0.865	0.844	0.859	0.889	0.763	0.747	0.819	0.824	0.859	0.906	0.812	0.656	0.704	0.662	0.678	0.646	0.803	0.899	0.813	0.841	0.762	0.895	0.903	0.887	0.812	0.858
SIGLEC16 (T)	0.135	0.156	0.141	0.111	0.237	0.253	0.181	0.176	0.141	0.094	0.188	0.344	0.296	0.338	0.322	0.354	0.197	0.101	0.187	0.159	0.238	0.105	0.097	0.113	0.188	0.142
SNP	rs12984584
Population	AFRICAN	AFRICAN	AFRICAN	AFRICAN	AFRICAN	AFRICAN	AFRICAN	AMERICAN	AMERICAN	AMERICAN	AMERICAN	EAST ASIAN	EAST ASIAN	EAST ASIAN	EAST ASIAN	EAST ASIAN	EUROPEAN	EUROPEAN	EUROPEAN	EUROPEAN	EUROPEAN	SOUTH ASIAN	SOUTH ASIAN	SOUTH ASIAN	SOUTH ASIAN	SOUTH ASIAN
(2504 individuals)	ACB	ASW	ESN	GWD	LWK	MSL	YRI	CLM	MXL	PEL	PUR	CDX	CHB	CHS	JPT	KHV	CEU	FIN	GBR	IBS	TSI	BEB	GIH	ITU	PJL	STU
SIGLEC16P (C)	0.865	0.844	0.859	0.889	0.763	0.747	0.819	0.824	0.859	0.906	0.812	0.656	0.704	0.662	0.678	0.646	0.803	0.899	0.813	0.841	0.766	0.895	0.903	0.887	0.812	0.858
SIGLEC16 (T)	0.135	0.156	0.141	0.111	0.237	0.253	0.181	0.176	0.141	0.094	0.188	0.344	0.296	0.338	0.322	0.354	0.197	0.101	0.187	0.159	0.234	0.105	0.097	0.113	0.188	0.142
SNP	rs34038717
Population	AFRICAN	AFRICAN	AFRICAN	AFRICAN	AFRICAN	AFRICAN	AFRICAN	AMERICAN	AMERICAN	AMERICAN	AMERICAN	EAST ASIAN	EAST ASIAN	EAST ASIAN	EAST ASIAN	EAST ASIAN	EUROPEAN	EUROPEAN	EUROPEAN	EUROPEAN	EUROPEAN	SOUTH ASIAN	SOUTH ASIAN	SOUTH ASIAN	SOUTH ASIAN	SOUTH ASIAN
(2504 individuals)	ACB	ASW	ESN	GWD	LWK	MSL	YRI	CLM	MXL	PEL	PUR	CDX	CHB	CHS	JPT	KHV	CEU	FIN	GBR	IBS	TSI	BEB	GIH	ITU	PJL	STU
SIGLEC16P (G)	0.865	0.844	0.859	0.889	0.763	0.747	0.819	0.824	0.859	0.906	0.812	0.656	0.704	0.662	0.678	0.646	0.803	0.899	0.813	0.841	0.766	0.895	0.903	0.887	0.812	0.858
SIGLEC16 (A)	0.135	0.156	0.141	0.111	0.237	0.253	0.181	0.176	0.141	0.094	0.188	0.344	0.296	0.338	0.322	0.354	0.197	0.101	0.187	0.159	0.234	0.105	0.097	0.113	0.188	0.142
SNP	rs12971775
Population	AFRICAN	AFRICAN	AFRICAN	AFRICAN	AFRICAN	AFRICAN	AFRICAN	AMERICAN	AMERICAN	AMERICAN	AMERICAN	EAST ASIAN	EAST ASIAN	EAST ASIAN	EAST ASIAN	EAST ASIAN	EUROPEAN	EUROPEAN	EUROPEAN	EUROPEAN	EUROPEAN	SOUTH ASIAN	SOUTH ASIAN	SOUTH ASIAN	SOUTH ASIAN	SOUTH ASIAN
(2504 individuals)	ACB	ASW	ESN	GWD	LWK	MSL	YRI	CLM	MXL	PEL	PUR	CDX	CHB	CHS	JPT	KHV	CEU	FIN	GBR	IBS	TSI	BEB	GIH	ITU	PJL	STU
SIGLEC16P (T)	0.865	0.844	0.859	0.889	0.763	0.747	0.819	0.824	0.859	0.906	0.812	0.656	0.704	0.662	0.673	0.646	0.803	0.899	0.813	0.841	0.766	0.895	0.903	0.887	0.812	0.858
SIGLEC16 (C)	0.135	0.156	0.141	0.111	0.237	0.253	0.181	0.176	0.141	0.094	0.188	0.344	0.296	0.338	0.327	0.354	0.197	0.101	0.187	0.159	0.234	0.105	0.097	0.113	0.188	0.142
SNP	rs12985533
Population	AFRICAN	AFRICAN	AFRICAN	AFRICAN	AFRICAN	AFRICAN	AFRICAN	AMERICAN	AMERICAN	AMERICAN	AMERICAN	EAST ASIAN	EAST ASIAN	EAST ASIAN	EAST ASIAN	EAST ASIAN	EUROPEAN	EUROPEAN	EUROPEAN	EUROPEAN	EUROPEAN	SOUTH ASIAN	SOUTH ASIAN	SOUTH ASIAN	SOUTH ASIAN	SOUTH ASIAN
(2504 individuals)	ACB	ASW	ESN	GWD	LWK	MSL	YRI	CLM	MXL	PEL	PUR	CDX	CHB	CHS	JPT	KHV	CEU	FIN	GBR	IBS	TSI	BEB	GIH	ITU	PJL	STU
SIGLEC16P (G)	0.865	0.844	0.859	0.889	0.763	0.747	0.819	0.824	0.859	0.906	0.812	0.656	0.704	0.662	0.673	0.646	0.803	0.899	0.813	0.841	0.766	0.895	0.903	0.887	0.812	0.858
SIGLEC16 (A)	0.135	0.156	0.141	0.111	0.237	0.253	0.181	0.176	0.141	0.094	0.188	0.344	0.296	0.338	0.327	0.354	0.197	0.101	0.187	0.159	0.234	0.105	0.097	0.113	0.188	0.142
