# Supplementary material for: Coevolution of Siglec-11 and Siglec-16 via gene conversion in primates
Source: BMC Evol Biol. 2017 Nov 23;17:228. doi: 10.1186/s12862-017-1075-z (PMC5701461; doi:10.1186/s12862-017-1075-z)
Supplement: Supplementary file 7 — Primer sequences for genomic PCR. (XLSX 9 kb) [file 12862_2017_1075_MOESM7_ESM.xlsx]

## Sheet: S2
Table S2. Primer sequences for genomic PCR
Primer name	Sequences (5'->3')
HS11F0	CCAGTTGTCCTTTCCCAGTGAAGTC
HS11R0	ATTGCTCTCTCCGTTCCTCAGTTTC
HS11R0G	ATTGCTCTCTCCATTCCTCAGTTTC
HS16F1	CTGAGTTGACATAAGTGGAGGTGAG
HS16R2	AGGCAGAGAAGCAGGATCTTCATAG
HS16R2G	AAGTAGAGAAGCAGGATCTTCATAG
GS11F3	TACAGAAAGTGCTTAATGCTTGAAG
GS11R3	CCACAGAGCAGGGACTTTGTC
GS16F2	TGTGGGCAGGGATCATGTCTTC
GS16R2	CCCTGATTAGCCTGGAAAAGTG
