# Supplementary material for: Coevolution of Siglec-11 and Siglec-16 via gene conversion in primates
Source: BMC Evol Biol. 2017 Nov 23;17:228. doi: 10.1186/s12862-017-1075-z (PMC5701461; doi:10.1186/s12862-017-1075-z)
Supplement: Supplementary file 8 — Primer sequences for preparation of recombinant proteins. (XLSX 9 kb) [file 12862_2017_1075_MOESM8_ESM.xlsx]

## Sheet: S3
Table S3. Primer sequences for preparation of recombinant proteins
Species	Gene	Primer name	Primer sequence
Human (Hsa)	SIGLEC11	Hsa11et16 ExpF	ccctctagagccaccATGCTGCTGCTGCCCCTG
		Ptr11et16 ExpR2	ATCTGACGTGTTGTCATGTGAAATG
	SIGLEC16	Hsa11et16 ExpF	ccctctagagccaccATGCTGCTGCTGCCCCTG
		Hsa16 ExpR2	ATCTGATGTGTTGTCACGTGAAATG
Chimp (Ptr)	SIGLEC11	Ptr11 ExpF	ccctctagagccaccATGCTGCTGTTACCCCTGTTG
		Ptr11et16 ExpR2	ATCTGACGTGTTGTCATGTGAAATG
	SIGLEC16	Hsa11et16 ExpF	ccctctagagccaccATGCTGCTGCTGCCCCTG
		Ptr11et16 ExpR2	ATCTGACGTGTTGTCATGTGAAATG
Gorilla (Ggo)	SIGLEC11	Ggo11et16 ExpF	ccctctagagccaccATGCTGCTGTTACCCCTGCTGCTGCTAC
		Ggo11 ExpR2	ATCTGACGTGTCGTCATGTGAAATG
	SIGLEC16	Ggo11et16 ExpF	ccctctagagccaccATGCTGCTGTTACCCCTGCTGCTGCTAC
		Ggo16 ExpR2	ATCTGACGTGTTGTCACGTGAAATG
